# Supplementary material for: Job crafting and employees’ general health: the role of work–nonwork facilitation and perceived boundary control
Source: BMC Public Health. 2022 Jun 15;22:1196. doi: 10.1186/s12889-022-13569-z (PMC9199255; doi:10.1186/s12889-022-13569-z)
Supplement: Supplementary file 1 — Additional file 1. [file 12889_2022_13569_MOESM1_ESM.xls]

## Sheet: data
phone number	gender	age	children under 18 years of age	whether there are Elder man to take care	Job Crafting 1	JC2	JC3	JC4	JC5	JC6	JC7	JC8	JC9	JC10	JC11	JC12	JC13	JC14	JC15	JC16	JC17	JC18	JC19	JC20	JC21	work-nonwork facilitation 1	w-nwf2	w-nwf3	w-nwf4	w-nwf5	w-nwf6	w-nwf7	w-nwf8	perceived boundary control 1	pbc2	pbc3	pbc4	general health 1	GH2	GH3	GH4	GH5	GH6	GH7	GH8	GH9	GH10	GH11	GH12
67387	2	51	2	1	4	4	5	4	3	1	2	2	1	5	2	3	2	4	5	3	5	2	1	1	5	4	5	2	4	5	5	3	3	5	4	3	3	1	2	4	4	1	3	1	3	2	1	1	3
801896	2	51	2	1	2	3	4	4	4	4	3	2	4	2	4	2	4	4	2	4	2	4	4	2	4	4	2	4	4	4	2	4	2	3	2	3	2	2	2	2	2	3	3	3	2	3	2	3	2
106011	2	51	2	2	5	5	5	4	3	3	4	4	4	3	4	4	4	3	4	3	3	2	2	3	4	4	3	3	2	4	4	4	4	4	4	4	4	2	2	3	3	3	3	2	3	3	2	1	1
367919	2	51	2	2	5	4	5	4	5	4	4	4	4	5	4	5	4	5	4	5	5	4	5	4	5	5	4	5	4	5	4	5	4	5	5	4	4	2	1	4	4	4	4	1	4	4	1	1	1
8712	2	50	2	1	1	1	1	1	1	1	1	1	2	2	2	2	2	2	2	2	2	2	2	2	2	3	3	3	3	3	3	3	3	2	2	3	3	2	2	2	2	2	2	1	1	2	1	1	1
822878	1	50	2	2	4	4	3	5	5	4	4	2	4	2	5	1	2	2	3	3	1	2	1	1	4	4	4	4	4	4	4	4	4	5	4	4	5	1	1	4	4	4	4	1	3	3	1	1	1
551262	2	50	2	1	5	5	5	5	4	4	3	4	4	4	4	4	4	4	4	5	3	3	3	3	3	3	4	4	3	4	3	4	4	4	4	4	4	2	2	2	3	3	3	3	3	3	3	3	1
025006	1	50	2	2	3	3	3	2	2	4	4	4	4	4	4	2	2	3	2	4	3	2	2	3	2	3	3	3	3	3	2	4	2	4	3	4	4	2	2	3	3	3	3	2	3	3	2	1	1
633230	1	49	2	1	4	4	4	4	4	3	4	4	3	2	4	3	1	3	1	4	3	3	3	4	2	4	4	4	4	3	3	4	3	4	3	4	4	2	2	3	4	3	4	2	3	3	2	2	2
239112	1	48	1	1	5	5	5	5	2	5	4	5	5	4	4	3	3	3	3	3	2	2	2	3	2	4	4	4	3	4	4	4	4	1	1	3	3	4	4	2	2	3	2	2	1	2	3	2	2
678656	2	45	1	1	5	5	5	3	4	4	4	3	4	4	4	4	3	3	4	4	3	3	2	3	3	4	4	4	3	2	2	4	2	3	4	4	4	1	2	3	4	4	4	1	4	4	1	2	1
841922	1	45	1	1	4	4	4	4	4	4	5	5	3	3	5	4	2	5	3	4	4	5	4	4	5	5	5	5	5	2	2	3	3	4	4	4	4	1	1	3	3	3	3	1	3	4	1	1	1
257940	2	45	2	2	5	4	4	5	5	4	3	5	5	4	4	4	3	4	4	4	3	3	4	4	4	5	5	5	4	4	2	2	3	3	4	4	4	2	2	4	3	3	3	3	3	3	3	2	1
556029	2	45	2	1	4	4	4	4	4	4	4	5	5	3	5	4	2	3	2	4	4	3	4	5	4	4	5	4	3	3	3	4	4	3	3	4	4	2	3	4	4	4	4	1	3	3	2	2	2
266188	1	43	1	2	5	5	5	4	4	4	5	3	3	3	4	3	3	5	4	4	3	3	3	4	4	4	4	4	3	3	2	4	3	4	4	4	4	1	2	4	4	4	4	1	4	4	1	1	1
456967	2	43	1	1	5	5	5	4	3	5	5	3	4	5	5	5	3	4	3	5	3	3	5	5	5	5	5	5	5	4	3	5	3	3	3	3	3	1	2	4	4	4	4	2	4	4	2	1	1
239511	2	41	1	1	4	5	5	5	4	4	5	2	2	2	3	3	3	3	1	3	3	2	2	2	3	4	5	3	2	3	3	4	3	4	4	4	4	2	2	3	3	3	4	1	3	2	2	2	1
105786	1	41	1	1	5	5	5	5	4	5	4	3	3	3	3	3	3	3	4	4	3	3	3	3	4	5	5	4	3	3	2	4	4	3	3	4	4	1	2	4	3	3	3	1	3	3	2	1	1
132077	2	41	1	1	4	5	4	4	3	4	4	3	3	3	5	5	4	4	4	4	4	3	3	4	4	5	5	4	2	2	3	4	3	2	2	3	4	2	2	3	3	3	3	1	3	3	2	3	1
341804	1	41	1	1	4	4	4	4	4	4	5	5	4	3	5	4	2	5	3	4	5	4	5	4	4	5	5	5	5	1	2	3	4	4	4	4	4	1	1	4	4	4	4	2	3	4	1	1	1
009021	2	40	1	1	4	3	5	3	3	4	4	4	3	3	3	4	4	4	3	3	3	4	4	5	4	5	4	4	4	4	5	3	5	4	4	4	4	1	2	3	4	4	4	1	4	4	2	1	1
129714	2	40	1	1	4	4	4	4	4	4	4	4	4	4	4	4	2	3	3	3	4	4	4	4	4	5	5	5	1	1	1	1	1	1	1	1	1	2	2	3	4	4	4	2	3	3	2	2	1
598341	2	40	1	1	4	4	4	5	3	5	4	5	5	3	5	5	3	5	4	5	5	3	3	4	3	5	4	5	4	2	1	5	3	3	3	4	4	2	2	4	4	3	3	2	4	4	2	1	1
599766	2	39	1	1	5	5	5	4	3	4	3	4	4	3	3	4	3	4	4	4	4	4	3	4	4	5	5	5	5	4	4	5	4	3	4	4	4	2	2	3	4	4	4	1	4	4	2	1	1
1232	2	39	1	1	5	5	5	3	2	5	5	3	3	4	4	4	3	3	3	4	4	4	4	4	4	5	5	4	3	3	3	3	4	3	4	3	4	2	3	3	3	3	3	2	2	2	2	2	2
165536	2	38	1	1	3	3	4	4	3	3	4	4	3	3	4	3	2	3	3	3	3	3	3	3	3	4	4	3	4	4	4	4	4	3	4	4	4	2	2	3	3	2	3	2	2	3	2	2	1
83188	2	38	1	2	4	4	4	4	3	3	3	4	4	4	4	4	2	4	3	4	3	3	3	3	4	4	4	4	4	4	4	4	4	4	4	4	4	2	2	3	3	3	3	2	4	4	2	1	1
477199	1	38	1	1	5	5	5	5	4	5	4	3	3	3	4	4	3	4	4	4	5	4	4	4	3	5	5	5	1	3	4	4	3	3	3	3	3	2	2	4	4	4	4	2	2	3	3	2	1
339557	1	38	1	1	4	4	4	3	3	4	4	4	4	3	4	4	3	3	3	4	4	4	4	4	4	4	4	4	3	3	2	4	3	4	4	3	3	2	2	2	3	3	3	2	3	3	2	1	1
669802	2	38	1	1	4	4	4	4	3	4	4	4	5	3	4	3	3	4	3	3	4	3	4	3	3	3	2	2	2	2	2	4	2	2	3	4	4	2	2	3	3	3	3	2	3	3	2	2	2
288217	2	37	1	1	5	5	5	5	3	3	3	3	3	3	3	3	3	3	3	3	3	3	5	3	4	2	4	3	4	3	3	3	4	1	1	1	1	3	2	3	2	3	3	2	3	3	2	2	2
004616	1	37	1	1	4	4	3	3	1	5	3	3	3	3	3	3	3	3	3	3	3	3	3	3	3	3	3	3	3	3	3	3	3	3	3	3	3	2	2	2	2	2	2	2	2	2	2	2	2
4370	1	37	1	2	5	5	5	5	3	4	5	3	3	2	4	5	4	5	4	4	5	5	5	5	5	4	4	4	4	3	3	3	4	3	3	4	4	1	2	4	4	4	4	1	4	4	2	1	1
429892	2	37	1	1	3	3	3	3	2	4	4	3	3	4	4	4	3	3	3	4	4	3	3	2	2	4	4	4	2	4	4	4	4	4	4	4	4	2	2	3	3	3	3	2	3	3	2	2	1
886165	2	37	1	2	3	3	3	5	2	3	3	5	5	3	3	5	4	5	3	3	4	3	3	4	3	1	1	2	1	1	1	1	1	1	1	1	1	2	2	3	3	3	3	2	2	2	2	2	2
707862	2	37	2	1	3	4	3	4	5	3	3	5	4	3	4	4	4	3	4	4	3	3	3	4	4	5	3	1	4	5	4	3	2	3	3	3	3	2	3	2	3	2	3	3	4	4	2	3	4
178109	1	37	1	1	3	3	3	3	4	4	4	4	4	3	4	2	3	3	3	3	3	3	3	2	3	4	4	3	2	1	1	2	3	1	1	1	1	2	3	2	2	2	3	2	2	2	3	2	2
896794	1	37	1	2	4	4	4	4	2	4	4	4	4	4	4	4	3	4	4	4	4	3	4	4	3	4	4	2	2	2	2	3	2	3	3	3	3	2	2	3	3	3	3	3	3	3	2	2	2
103411	1	37	2	2	4	4	4	4	4	4	4	4	4	4	4	4	4	2	2	4	4	2	4	4	4	5	5	5	5	5	5	5	5	5	5	5	5	2	2	2	2	2	2	2	2	2	2	2	2
486635	2	37	1	1	5	5	5	4	4	4	4	5	4	4	4	5	4	4	4	4	4	4	4	4	4	4	4	3	3	2	2	4	2	3	3	4	4	1	2	3	3	3	3	2	3	3	2	2	1
718254	1	37	1	1	5	5	5	4	4	5	5	4	3	4	4	5	4	4	4	5	4	5	4	4	4	4	5	3	4	3	4	4	4	4	4	4	4	2	3	3	3	3	3	1	3	3	2	1	1
687072	1	37	1	1	5	5	5	5	5	5	5	5	4	4	4	4	1	5	4	5	4	5	5	4	5	5	5	5	5	1	4	4	1	5	5	5	5	1	1	4	4	4	4	1	4	4	1	1	1
062804	1	36	1	1	2	2	2	2	2	2	2	2	3	3	4	3	1	3	3	3	3	3	3	3	4	4	4	3	3	3	3	3	3	3	4	3	3	2	2	3	3	3	2	3	2	3	3	2	3
619245	1	36	1	1	5	4	4	3	4	3	3	4	3	2	3	3	3	3	3	3	4	3	3	3	3	4	3	3	4	3	3	4	4	4	4	4	4	1	3	3	4	4	4	2	3	3	2	1	1
807061	2	36	1	2	4	3	5	4	5	2	2	3	3	3	5	4	3	4	3	5	4	2	3	2	4	5	5	4	4	3	4	3	4	4	5	5	5	1	2	4	4	4	3	1	4	4	1	1	1
295112	2	36	1	1	3	3	3	3	3	3	3	5	3	3	3	4	1	3	2	3	2	1	1	1	1	3	5	2	3	1	1	3	1	3	3	3	3	2	2	2	2	2	2	2	2	2	2	2	2
151534	2	36	1	1	4	4	4	3	3	3	3	3	5	3	3	2	2	3	2	3	4	3	3	3	4	4	4	4	2	3	3	4	4	1	1	2	3	3	2	3	3	2	3	2	3	2	2	2	2
519895	1	36	1	1	4	4	4	4	3	3	4	3	3	4	3	4	3	5	3	3	3	3	3	3	3	4	4	4	2	2	2	2	4	2	2	4	4	2	2	2	2	3	2	2	3	3	2	1	3
399376	1	36	1	1	4	4	4	4	3	4	3	3	3	3	4	4	3	3	3	4	3	3	3	2	3	4	4	4	3	4	3	4	3	3	3	3	3	1	2	3	3	3	3	2	3	3	2	1	1
932049	2	36	1	1	5	5	5	3	3	4	3	3	3	3	4	4	3	4	3	4	4	4	5	3	4	4	4	4	3	3	3	3	4	4	3	4	4	2	2	2	2	3	4	1	2	3	3	1	1
1759	2	36	1	1	5	5	5	1	3	3	3	4	4	4	4	3	4	4	4	4	4	3	4	3	2	5	5	4	3	1	1	2	1	1	1	4	3	4	4	2	3	3	3	3	2	2	4	3	3
955966	2	36	1	1	3	3	3	3	2	4	4	4	4	4	4	4	2	3	2	4	2	2	2	2	2	3	4	3	2	4	3	3	3	3	3	3	4	3	3	3	3	3	3	3	3	3	3	3	3
863586	1	36	1	1	3	3	4	4	4	4	4	4	4	4	4	3	3	3	3	4	4	3	3	4	3	4	3	4	2	4	4	4	4	4	4	4	4	2	2	3	3	3	3	2	3	3	2	1	1
288430	1	36	1	1	5	5	5	4	4	4	4	4	4	4	4	4	4	4	4	4	4	5	5	4	5	5	5	5	5	3	3	4	4	4	4	4	4	3	3	3	3	3	3	3	3	3	3	3	3
144779	1	36	1	2	5	5	5	5	4	4	4	4	5	3	4	3	2	3	2	4	3	2	3	3	4	5	2	3	2	2	2	2	4	4	4	4	4	2	2	3	3	3	3	2	3	3	3	3	2
118862	2	36	1	2	5	5	5	5	5	5	5	5	4	4	5	4	2	5	3	5	4	5	5	4	5	5	5	5	5	1	1	3	3	5	5	5	5	1	1	4	4	4	4	1	3	4	1	1	1
11269	2	35	1	2	3	3	3	3	3	3	3	4	3	2	2	1	3	3	3	3	5	3	4	5	4	4	4	5	4	3	3	3	4	4	4	4	5	2	1	3	3	3	2	1	4	3	2	1	1
3620	2	35	1	1	5	5	5	5	3	3	3	3	5	4	3	5	5	3	5	5	5	5	5	5	5	3	3	2	2	3	3	2	2	2	2	3	3	3	2	2	3	3	3	3	2	2	3	3	2
5629	2	35	1	1	5	5	5	4	4	4	3	3	3	4	4	5	3	5	4	5	4	3	5	4	4	4	4	4	3	2	2	4	2	3	2	3	2	2	2	3	4	4	4	2	3	4	2	2	2
8645	1	35	1	1	5	5	5	5	4	5	3	4	3	3	3	4	2	5	3	4	4	4	4	5	5	5	5	5	5	3	4	4	4	4	4	4	4	2	3	4	4	4	4	1	3	4	1	1	1
498075	2	35	1	1	3	3	4	4	4	4	4	3	4	4	3	3	4	4	4	4	4	4	4	4	4	4	4	3	4	4	4	4	4	4	4	4	4	2	2	2	2	2	2	2	2	2	2	2	2
771077	2	35	1	1	4	4	4	4	4	4	4	3	3	4	4	2	2	2	3	3	4	3	4	2	2	4	4	4	5	5	4	5	5	3	3	4	4	1	2	3	4	3	3	2	4	4	2	1	1
244590	2	34	1	1	4	3	4	3	3	3	3	3	2	3	3	3	1	3	3	4	3	1	2	5	3	3	2	3	2	3	3	3	4	3	3	3	3	2	2	3	4	2	2	2	2	2	2	2	1
329898	2	34	1	1	3	3	4	4	3	3	3	3	4	3	4	5	2	4	3	4	3	3	3	3	3	4	4	3	2	2	2	2	2	3	4	4	4	1	2	3	4	4	4	1	3	3	2	1	1
531988	1	34	2	1	3	5	4	4	3	4	4	3	3	3	4	4	2	3	3	4	2	3	5	5	3	3	4	4	3	2	2	2	4	4	4	4	4	1	2	3	3	3	3	1	3	3	2	1	1
7027	2	34	1	1	4	4	4	3	4	5	5	4	2	2	5	4	2	5	5	5	5	4	5	5	5	4	4	5	5	4	3	4	4	4	4	4	4	1	3	3	3	3	3	1	3	3	2	2	2
981230	2	34	1	1	4	5	4	4	3	3	3	3	5	4	5	5	4	4	4	4	3	3	4	4	4	5	5	4	3	4	4	3	3	3	4	4	3	3	4	3	3	3	3	4	4	4	3	3	4
020932	1	34	1	1	4	4	4	5	4	5	4	4	3	3	4	4	3	3	2	3	4	3	3	4	4	4	5	5	4	4	2	4	4	4	4	3	3	1	2	4	4	4	4	1	3	3	1	1	1
665431	2	34	1	1	4	4	4	4	3	4	4	5	3	4	4	5	5	5	4	4	4	4	4	4	4	5	5	5	5	5	5	5	5	5	3	5	3	2	2	3	3	3	3	1	4	4	2	1	1
316253	2	34	1	1	5	5	5	4	5	4	4	4	4	4	4	5	2	5	2	5	2	4	4	5	5	4	4	4	4	2	4	3	3	4	4	4	4	3	3	2	4	4	4	2	3	3	2	2	2
111598	2	34	1	1	4	4	4	3	3	5	4	4	4	4	4	5	5	5	5	5	5	3	3	3	3	4	4	4	3	3	3	3	4	3	#NULL!	4	4	1	3	3	3	3	3	3	2	3	3	1	1
215526	2	34	1	1	4	4	4	4	5	4	4	5	5	3	4	3	3	3	3	3	3	2	3	3	3	5	5	4	4	4	3	4	4	4	4	4	4	2	2	3	3	2	3	2	3	3	2	1	1
258219	2	34	1	1	4	4	5	5	4	4	4	4	4	4	5	5	4	4	4	5	4	3	4	4	4	5	4	4	4	2	2	3	4	4	4	4	4	2	2	3	3	3	3	1	3	3	2	1	1
893236	1	34	1	1	4	4	3	4	4	5	5	4	4	4	5	2	2	2	2	3	4	3	3	4	4	3	3	4	3	3	4	3	3	3	4	3	3	3	3	3	2	3	3	2	3	3	3	2	3
157289	2	33	1	1	2	3	3	3	2	3	2	3	2	3	2	2	3	3	3	3	3	2	2	3	2	4	5	4	5	3	4	4	4	3	2	3	4	2	3	2	2	2	3	2	2	3	2	2	2
6539	1	33	1	1	4	3	3	4	4	3	3	2	2	4	4	3	2	2	3	4	2	4	3	2	3	4	3	2	3	3	3	3	3	2	2	2	3	1	3	2	2	3	2	2	3	2	3	3	2
357947	1	33	1	1	2	4	3	3	2	3	4	3	2	3	4	3	3	2	4	5	3	3	2	3	4	4	3	3	3	3	3	4	5	4	3	3	3	3	3	2	2	3	3	4	4	3	3	2	3
808327	1	33	1	1	5	5	4	3	2	3	3	4	3	3	3	4	2	4	3	4	5	3	3	3	4	3	2	2	2	2	3	2	2	2	2	2	2	2	2	3	2	3	3	2	2	2	3	2	2
754782	2	33	1	1	4	5	5	5	2	5	5	3	3	1	2	3	4	4	4	4	4	3	3	2	5	1	5	2	1	3	1	5	3	1	1	1	3	3	4	2	4	4	4	2	2	2	2	2	1
652707	1	33	1	1	5	5	4	4	3	3	4	3	1	4	4	5	2	4	3	3	4	4	4	3	5	4	4	3	4	3	3	3	3	3	3	4	4	1	2	3	3	3	3	2	3	3	2	1	1
698093	2	33	2	2	4	4	4	3	3	4	4	3	2	3	4	3	2	4	2	4	4	2	4	1	3	4	4	4	5	2	3	4	3	4	4	4	4	1	2	3	3	3	3	1	3	3	2	1	1
440539	1	33	1	1	4	4	4	5	4	3	3	4	2	4	4	4	3	4	4	4	4	4	4	4	4	4	4	4	3	3	4	4	4	2	3	4	4	3	3	3	3	4	4	1	3	4	2	1	1
012077	2	33	1	1	5	5	5	5	3	4	3	4	3	2	4	5	3	3	2	4	2	3	4	5	3	4	5	5	5	5	4	4	4	4	5	4	4	1	2	3	3	3	3	2	3	3	2	2	1
6385	1	33	1	1	3	3	3	3	3	4	4	3	3	3	4	4	3	3	3	3	3	3	3	3	3	4	4	4	4	4	4	4	4	4	4	4	4	2	2	2	2	2	2	2	2	2	2	2	2
79297	1	33	2	1	4	4	4	4	4	4	4	4	3	3	3	3	2	3	3	3	3	2	3	2	3	4	4	4	4	2	2	3	2	4	4	4	4	2	2	2	2	2	2	2	2	2	2	1	1
0869	1	33	1	2	5	4	4	5	2	4	3	4	4	4	3	3	1	3	1	4	3	4	3	4	3	5	3	3	2	2	2	4	3	3	3	3	3	1	2	4	4	4	4	1	4	4	2	1	1
191537	1	33	1	1	5	5	4	4	4	4	4	3	3	4	4	4	3	3	3	4	4	3	4	4	4	4	3	3	3	3	3	3	3	2	1	2	2	2	3	2	2	3	3	1	3	2	2	1	1
830912	2	33	1	2	4	4	4	2	3	4	4	4	3	4	4	2	2	4	3	3	2	3	2	3	2	4	4	4	3	4	3	4	3	4	4	3	4	2	2	3	3	3	3	2	3	3	2	2	1
718065	2	33	1	2	4	4	5	4	2	4	4	5	4	2	4	3	2	3	2	4	4	4	3	3	3	4	3	4	2	4	4	4	4	3	3	3	4	1	1	3	3	3	3	2	3	3	2	1	1
813721	1	33	1	1	5	5	5	5	5	4	4	4	3	4	4	5	5	5	4	5	4	4	4	4	5	5	5	5	4	5	5	5	4	3	4	3	3	2	3	3	3	3	3	2	4	4	2	1	1
279166	2	33	2	2	2	2	3	3	2	4	4	5	3	4	4	5	5	4	5	4	4	3	4	5	4	4	4	5	4	3	3	4	4	4	4	4	5	2	1	3	3	3	2	1	4	3	2	1	1
138116	2	33	1	1	3	3	3	3	3	3	3	3	5	5	5	5	3	3	2	3	3	3	3	3	3	3	3	3	3	3	3	4	3	4	4	4	4	2	2	2	2	2	3	2	2	2	2	2	2
50312	2	33	1	2	5	4	5	4	5	5	4	4	4	4	5	4	4	5	4	5	4	5	4	5	4	3	4	4	4	4	5	4	5	3	3	4	4	3	2	3	2	3	2	3	3	3	3	2	3
92442	1	33	1	1	5	5	5	5	4	5	5	5	3	4	4	4	4	4	4	4	5	5	5	5	5	4	4	4	4	3	3	3	3	4	4	4	4	1	1	4	4	4	4	1	4	4	2	1	1
860	1	33	1	1	3	3	3	4	2	4	4	5	5	5	4	4	2	3	2	3	3	2	3	2	2	2	2	2	3	4	4	4	3	4	4	4	4	1	1	3	3	3	3	2	3	3	2	2	1
147766	2	33	1	2	5	5	5	5	5	5	5	5	5	5	5	5	1	3	1	3	2	2	3	3	2	5	4	5	5	3	3	4	3	5	4	5	5	2	1	4	4	4	4	1	4	4	1	1	1
901406	2	33	1	1	5	5	5	5	5	5	5	5	5	5	5	5	5	5	5	5	5	5	5	5	5	5	5	5	5	5	5	5	5	4	4	4	5	1	2	3	4	4	4	2	4	4	2	1	1
531619	2	32	1	2	3	3	3	3	4	2	3	3	2	3	3	3	1	3	1	3	3	2	3	3	3	4	4	3	4	1	1	4	1	5	5	5	5	1	2	4	4	3	3	1	4	4	1	1	1
508381	1	32	1	1	4	4	4	4	3	2	2	3	3	3	3	3	2	3	2	4	3	3	3	3	3	4	4	3	4	2	2	4	3	4	4	4	4	1	2	3	3	3	3	1	3	3	1	1	1
5831	2	32	1	1	5	5	4	4	3	3	3	2	3	2	5	5	3	5	4	5	5	3	2	5	5	3	5	4	4	3	3	3	3	4	4	4	4	2	2	3	3	3	3	1	2	3	2	1	1
287266	2	32	1	1	4	3	4	4	3	3	4	3	3	2	4	4	3	4	4	3	3	3	4	3	3	4	5	4	5	4	4	5	4	3	2	4	4	2	2	3	3	3	3	2	4	4	2	2	1
050780	1	32	1	2	4	4	4	3	3	3	3	4	3	3	4	4	3	4	3	3	3	3	3	4	3	4	4	3	4	3	4	4	3	3	3	3	4	2	2	3	3	3	3	1	3	3	1	1	1
189876	2	32	1	2	4	4	4	4	4	4	4	3	3	2	4	4	2	4	3	4	3	3	3	3	3	4	4	4	4	4	4	4	4	4	4	4	4	2	2	3	3	3	3	1	3	3	2	1	1
6030	1	32	1	1	4	4	3	3	4	5	3	3	3	3	4	3	2	3	4	3	4	4	4	4	4	4	2	4	4	4	4	3	3	3	3	3	4	3	2	2	2	3	2	3	2	2	3	3	2
6623	2	32	1	2	4	4	3	4	4	3	3	4	3	4	4	3	3	3	3	3	2	2	3	2	2	4	3	4	3	2	2	2	2	3	3	4	4	2	3	3	3	3	3	1	3	3	2	2	2
82064	2	32	2	1	4	4	4	4	3	3	3	3	4	4	4	3	2	3	2	3	3	3	3	2	3	4	4	4	4	4	2	2	2	2	4	4	4	2	2	3	2	2	2	2	2	2	2	3	2
	2	32	1	2	4	4	4	4	4	4	4	4	3	3	3	4	4	2	4	2	2	3	4	4	4	3	3	4	3	4	4	4	3	4	4	4	4	1	2	3	3	3	3	2	3	3	2	2	2
074636	2	32	1	1	5	5	5	5	5	5	3	3	3	3	4	4	1	3	3	4	4	5	4	5	4	5	5	5	3	2	4	4	4	4	3	4	5	2	2	2	4	4	4	1	3	3	2	1	1
507565	1	32	1	2	5	5	5	4	4	5	3	3	3	4	4	3	3	4	4	4	4	3	4	4	4	4	5	5	4	2	4	4	4	3	4	4	4	2	3	3	3	3	3	2	3	3	2	1	1
090242	1	32	2	1	5	5	5	5	4	3	4	4	4	3	4	3	3	3	3	3	4	3	3	4	4	3	3	3	3	3	3	3	3	3	3	3	3	2	2	2	2	2	2	2	2	2	2	2	2
	2	32	1	2	4	4	4	4	3	4	4	4	3	4	4	4	3	3	4	4	4	4	3	3	4	4	4	4	4	3	3	4	4	4	4	4	4	2	2	3	3	3	3	1	3	3	2	1	1
396689	1	32	2	2	4	5	4	4	3	5	5	3	3	3	4	4	3	3	3	4	4	4	4	4	3	5	4	4	2	4	2	4	4	4	4	4	3	2	2	3	3	3	3	2	3	3	2	2	2
644007	2	32	1	1	3	3	4	4	5	5	4	3	3	4	5	5	3	5	4	3	5	4	2	2	3	4	5	3	4	3	3	4	2	4	4	4	4	1	2	2	3	3	3	2	3	3	2	1	1
566467	2	32	1	2	5	5	5	5	4	4	4	4	4	4	4	4	4	4	4	4	4	3	4	3	4	4	4	4	4	4	4	4	4	3	2	4	4	3	3	3	3	3	3	3	3	4	3	1	2
888591	2	32	2	1	3	5	5	5	5	4	5	4	4	4	4	5	2	5	3	4	3	3	3	3	3	5	5	5	5	3	4	3	3	4	4	4	4	2	2	3	3	3	3	1	4	4	2	1	1
263352	2	32	1	1	5	4	4	5	4	4	5	5	5	4	4	5	4	5	4	5	4	4	5	5	5	2	3	3	3	2	4	5	2	3	3	2	4	3	2	2	4	3	2	4	1	1	2	3	2
773498	1	32	1	1	5	5	5	5	4	4	4	5	5	4	5	4	3	3	3	4	5	4	3	4	5	5	4	4	4	4	4	4	4	4	4	4	4	2	2	3	4	3	3	1	4	4	2	1	1
110724	1	31	1	2	3	2	4	4	5	2	2	2	2	2	4	3	2	3	3	3	2	3	3	5	3	4	4	4	3	1	2	4	3	4	4	3	4	2	2	3	4	4	3	1	4	4	1	1	1
1760	2	31	2	2	5	5	5	5	5	2	2	2	3	2	4	4	3	3	3	4	5	5	5	5	5	5	5	5	5	4	4	4	4	4	3	4	4	1	2	3	3	4	3	1	4	4	1	1	1
8644	1	31	1	1	4	4	4	4	3	4	3	3	2	3	4	5	1	4	2	5	3	3	4	4	3	5	4	3	4	1	2	5	2	4	4	4	4	2	3	2	3	3	3	2	2	2	3	2	2
550512	2	31	2	2	3	4	4	4	3	3	3	4	3	3	4	5	4	4	3	3	4	4	3	4	4	4	4	3	3	1	1	3	3	3	3	3	4	2	2	2	2	2	2	2	2	3	2	2	1
6049	2	31	2	1	4	4	4	4	4	3	3	3	4	3	4	4	2	3	2	3	3	3	4	2	4	4	4	4	3	2	2	2	3	4	4	4	4	1	1	2	3	3	3	1	3	3	1	1	1
052826	1	31	2	1	3	4	3	2	2	4	5	4	2	2	4	3	1	5	2	4	2	2	3	3	3	3	5	2	1	4	4	3	4	4	4	2	3	3	3	2	2	4	3	2	2	2	2	1	1
737761	2	31	1	1	5	5	5	5	3	3	3	4	4	3	4	5	4	5	4	4	4	4	4	5	5	3	3	3	3	3	2	2	2	3	3	3	3	2	2	2	3	3	3	2	3	3	3	2	2
1862039	2	31	1	1	4	4	4	4	3	4	4	4	3	3	4	4	3	4	2	4	4	3	3	4	4	4	3	4	4	4	3	3	4	4	4	4	4	2	2	2	2	3	3	2	3	3	3	3	3
196214	2	31	1	2	4	4	4	4	4	4	4	5	3	4	3	4	2	4	2	4	2	4	3	2	3	4	4	3	3	2	2	2	2	4	4	4	4	1	2	3	2	3	3	2	3	3	1	1	1
010080	2	31	1	1	4	4	4	4	4	4	4	4	4	4	4	4	4	4	4	4	4	3	4	4	4	5	4	4	4	4	4	4	4	4	3	4	4	1	2	4	4	4	4	2	4	3	2	1	1
580067	1	31	2	2	5	5	5	5	4	4	4	5	2	4	5	2	1	2	2	2	2	4	3	4	4	5	5	5	5	1	1	1	1	5	5	5	5	4	3	3	3	3	3	4	3	4	3	4	3
145963	2	31	1	2	5	5	5	5	5	4	4	4	4	4	4	4	4	4	4	4	4	4	4	4	4	4	4	4	4	4	4	4	4	4	4	4	4	3	3	3	3	3	3	1	3	3	1	1	1
47937	1	30	2	1	3	4	3	5	3	4	4	2	4	5	5	3	5	2	3	5	3	4	2	5	3	3	5	4	3	3	5	3	5	3	3	5	4	2	4	3	2	3	4	2	3	4	3	2	3
859867	2	30	2	2	5	5	5	4	4	2	3	1	1	2	3	3	3	3	3	3	4	2	3	3	3	3	3	3	3	3	3	3	3	4	4	3	3	2	3	3	3	3	3	2	3	2	1	1	1
328726	1	30	2	2	3	4	4	3	3	2	2	3	3	3	3	4	1	4	1	4	4	3	3	4	3	4	3	4	3	3	3	4	3	3	3	3	4	1	1	2	2	2	2	2	3	3	2	2	2
494506	2	30	2	1	4	4	4	4	3	4	3	2	2	2	4	4	3	4	3	4	2	2	2	2	3	4	4	4	4	2	2	2	3	3	3	3	3	1	2	3	3	4	2	1	3	3	1	1	1
459965	1	30	2	2	4	4	4	4	4	3	3	3	3	2	3	3	2	4	2	4	3	3	4	4	4	4	4	4	4	3	4	4	3	3	3	4	4	1	2	3	3	3	3	2	3	3	2	1	1
504947	2	30	1	1	3	3	3	3	3	3	3	3	3	3	3	3	3	3	3	3	3	3	3	3	3	3	3	3	3	3	3	4	3	3	3	3	3	2	2	3	3	3	3	2	3	3	2	1	1
177618	1	30	1	1	5	4	4	4	3	4	3	2	2	3	4	4	2	3	2	3	2	3	3	4	4	3	4	4	2	4	4	4	4	3	3	3	3	2	2	3	3	3	3	2	3	3	2	1	1
495821	2	30	1	2	3	3	3	4	2	3	2	5	5	2	2	3	2	4	4	4	2	2	3	2	3	4	4	4	4	2	2	3	3	4	3	2	2	2	2	3	3	3	3	3	3	3	3	3	3
116954	1	30	2	2	3	4	3	4	3	3	3	4	3	3	3	4	1	1	1	4	3	2	4	4	3	4	4	2	4	2	3	5	4	4	4	4	4	2	2	3	3	3	2	2	3	3	2	2	1
255606	2	30	1	2	3	4	4	3	4	3	3	4	2	3	4	4	2	4	3	3	2	2	3	3	2	5	1	3	1	4	1	5	2	4	4	2	4	1	2	3	2	4	2	2	3	3	1	1	1
781151	2	30	2	1	4	4	4	4	3	3	3	3	4	3	3	3	2	3	3	4	4	3	3	3	3	4	4	4	4	4	2	4	4	3	2	3	4	2	3	2	4	3	3	2	3	3	2	1	1
193051	2	30	1	1	3	3	3	2	2	4	4	3	3	3	3	4	3	3	3	3	3	3	3	3	3	2	4	2	3	2	2	3	2	4	4	4	4	2	2	3	3	2	2	2	2	2	2	2	2
228315	2	30	2	2	3	4	4	4	3	4	4	3	3	3	3	4	4	4	4	4	4	3	3	3	3	5	5	3	5	4	4	4	1	4	4	4	4	1	2	3	3	3	3	2	2	2	2	2	1
5657	1	30	2	2	5	4	4	4	3	3	3	4	4	2	4	4	3	4	4	5	3	3	4	2	4	4	4	4	2	4	4	4	4	3	3	3	4	2	3	3	3	3	4	2	3	3	2	1	1
932846	1	30	1	1	4	5	4	4	3	4	4	3	3	2	4	4	2	3	3	3	3	3	3	3	4	4	4	3	4	2	2	4	3	2	2	2	2	2	3	3	3	3	2	2	2	2	2	2	2
697594	2	30	2	2	4	3	3	3	3	4	4	3	3	3	4	4	2	4	2	3	4	4	2	2	3	4	4	3	4	3	2	4	4	3	3	2	4	2	2	3	3	3	2	2	3	3	2	2	2
087855	2	30	1	1	4	4	3	3	3	3	3	4	4	3	4	4	3	5	3	3	3	2	3	3	3	4	4	4	3	4	3	4	4	3	2	4	4	2	2	4	4	2	3	2	3	3	2	2	2
4213	1	30	1	2	3	4	4	4	3	3	3	5	4	3	3	4	2	2	2	3	2	4	4	3	2	2	2	3	3	2	2	2	2	2	3	2	3	2	2	3	2	2	2	2	2	2	2	2	2
16256	2	30	1	2	4	4	4	4	3	4	4	5	3	3	2	4	1	3	1	4	1	2	3	3	4	5	5	5	3	5	3	5	5	3	3	4	4	3	3	3	3	3	3	2	3	2	3	3	3
14637	2	30	1	2	3	3	4	4	4	4	5	4	3	2	4	4	1	2	1	4	2	2	3	3	3	4	4	4	4	3	3	3	4	4	3	2	3	2	2	2	3	2	2	3	3	3	3	3	3
041235	2	30	1	1	4	4	4	4	2	3	3	5	5	3	3	2	2	4	4	4	5	4	3	2	4	3	4	4	4	2	4	2	2	1	1	4	1	2	2	3	4	2	2	2	2	2	3	2	2
997705	1	30	2	1	4	4	4	4	4	4	4	4	3	3	4	4	2	4	4	4	4	4	4	4	4	4	4	4	4	4	4	4	4	3	3	3	3	2	2	3	3	3	3	2	3	3	1	1	1
80060	2	30	1	1	5	5	5	4	4	4	5	4	2	3	5	5	3	5	2	5	3	2	3	3	3	4	4	5	4	3	2	4	2	5	5	5	5	1	2	4	4	4	3	1	4	4	2	1	1
9206	2	30	1	2	3	3	3	3	4	4	4	4	4	4	4	4	3	3	4	4	4	3	3	3	4	4	4	4	4	2	2	4	3	4	4	4	4	2	2	3	3	3	3	2	3	3	2	2	2
637984	2	30	1	2	4	4	4	4	4	4	4	4	4	4	4	4	4	4	4	4	4	4	4	4	4	5	4	4	4	2	3	4	3	4	4	4	4	1	2	4	4	4	4	1	3	3	1	1	1
719109	1	30	1	2	5	5	5	5	5	5	4	4	4	2	5	5	5	4	3	3	3	4	3	4	4	4	4	5	4	4	4	4	4	4	4	4	4	2	2	3	3	3	4	1	4	3	2	1	1
101205	2	30	2	2	4	3	4	4	5	5	4	5	5	2	4	3	2	4	2	3	3	2	4	3	4	4	4	4	4	2	3	4	3	3	2	4	4	2	3	2	3	2	3	2	3	3	2	1	1
161018	2	30	2	2	4	4	4	5	5	4	4	5	5	3	4	4	4	4	4	4	5	5	5	5	5	5	5	5	2	5	5	5	5	4	4	4	4	2	3	4	4	4	4	1	4	4	1	1	1
862080	2	30	2	2	5	5	5	3	5	5	5	5	3	3	5	5	2	5	2	5	2	3	2	3	3	5	5	5	5	4	5	5	5	2	3	4	4	1	1	4	4	4	4	1	4	4	2	1	1
130321	2	30	1	2	4	1	2	3	1	5	5	5	5	5	5	3	1	5	1	1	1	1	5	1	1	5	5	5	5	1	1	4	1	5	5	5	5	2	3	1	2	1	1	1	1	1	4	4	4
7106	2	29	2	1	5	4	4	4	4	1	2	2	1	2	1	3	3	3	3	3	2	2	3	2	3	1	4	4	4	1	4	4	4	4	4	4	4	1	2	4	4	2	2	1	3	2	1	1	1
873713	2	29	2	1	4	4	4	4	2	2	2	2	3	2	2	3	2	3	2	2	3	2	2	2	4	3	3	4	5	2	2	2	2	4	4	2	4	3	3	3	2	3	4	3	3	3	3	3	2
180564	1	29	2	2	3	4	4	3	3	2	2	2	3	3	2	2	2	3	2	2	3	4	2	4	3	4	4	3	3	3	2	3	3	2	2	2	2	3	3	3	2	3	3	2	2	2	3	3	2
818227	2	29	1	1	2	3	4	3	4	3	2	3	3	2	3	4	2	3	2	4	2	1	1	5	3	4	4	3	2	3	2	3	4	2	3	3	4	2	3	2	2	2	2	2	3	3	2	2	1
020394	2	29	1	1	3	3	3	2	2	3	3	4	3	2	3	2	2	3	3	2	3	3	2	3	2	3	3	4	4	4	3	3	3	3	3	3	3	3	3	3	3	2	3	2	2	2	3	3	2
426248	2	29	2	2	3	3	3	3	3	3	3	3	3	3	3	3	3	3	3	3	3	3	3	3	3	2	2	2	2	2	2	2	2	2	2	2	2	2	2	2	2	2	2	2	2	2	2	2	2
117605	2	29	1	2	3	3	3	3	3	3	3	3	3	3	3	3	3	3	3	3	3	3	3	3	3	4	4	4	4	4	4	4	4	4	4	4	4	2	2	2	2	2	2	2	2	2	2	2	2
9927460	1	29	2	2	3	3	3	4	3	4	3	2	2	3	4	4	3	5	3	3	3	2	3	4	3	4	4	3	4	3	3	3	2	3	3	3	3	2	2	2	3	2	3	3	3	3	3	3	3
588771	1	29	2	2	3	4	4	3	3	3	3	4	3	3	3	3	3	4	3	3	3	3	2	1	3	2	4	2	3	2	2	2	2	3	3	3	3	2	2	3	2	2	3	2	2	2	3	2	2
312881	2	29	2	1	4	3	4	4	2	3	3	3	3	3	4	4	3	3	3	3	3	2	4	4	3	5	5	5	4	4	4	5	5	3	4	3	3	2	2	4	4	4	3	2	3	4	2	1	1
168364	1	29	2	2	4	4	4	4	3	2	3	4	4	3	3	3	2	3	3	3	4	4	3	3	3	3	4	2	4	2	2	4	1	4	4	4	4	2	2	3	3	3	3	1	2	3	2	1	1
862901	2	29	2	2	4	4	3	3	3	4	4	3	3	3	3	3	2	4	3	4	2	3	2	2	3	4	4	2	3	2	2	2	2	4	2	2	3	2	3	3	2	3	3	2	2	2	3	2	2
7029	1	29	2	2	4	3	4	3	4	3	4	3	3	4	3	3	4	3	3	4	3	4	3	4	3	4	2	4	3	3	2	4	4	4	3	4	3	3	2	3	4	3	2	3	2	3	4	3	2
896493	2	29	1	2	4	4	4	3	4	4	4	3	3	3	3	4	3	3	3	3	3	3	3	2	2	4	4	4	4	3	4	4	3	3	3	2	4	1	2	3	3	3	3	2	2	3	2	2	1
4323	2	29	2	1	5	4	5	4	3	3	2	3	5	3	4	4	4	4	4	5	1	2	3	4	3	3	4	5	4	5	3	3	4	4	3	4	3	1	3	2	2	2	1	2	2	2	2	2	2
661816	2	29	2	2	5	4	5	3	3	4	4	3	4	3	3	5	2	3	3	3	2	3	2	3	4	4	3	4	2	1	3	1	3	4	4	4	4	3	2	4	4	4	2	2	4	4	2	2	1
99921	2	29	1	1	5	4	4	4	4	3	3	5	3	2	5	5	2	4	4	3	5	4	5	1	5	5	5	5	5	4	5	5	4	5	5	5	5	4	3	4	2	4	3	4	2	4	3	4	3
352902	2	29	2	2	5	5	5	5	4	4	4	4	3	3	3	4	4	4	4	4	4	3	3	4	4	5	5	4	4	2	3	4	3	4	4	4	4	2	2	3	3	3	3	2	4	4	4	1	1
257856	2	29	2	2	4	4	4	3	4	4	4	3	4	3	4	4	2	3	2	4	3	2	3	4	4	4	4	4	4	2	2	4	4	4	3	4	4	2	2	3	3	3	3	1	3	3	2	2	2
300129	1	29	2	2	4	4	4	4	4	4	4	3	3	4	4	3	4	3	4	3	4	4	4	4	3	4	4	4	4	3	3	4	4	4	4	4	4	2	2	3	3	3	3	1	3	3	1	1	1
218874	2	29	2	2	5	5	5	3	3	3	3	4	4	3	5	5	3	3	3	3	3	3	5	3	5	2	4	4	2	3	3	3	4	3	2	4	3	2	3	3	3	3	3	2	3	3	2	2	1
398966	2	29	2	2	5	5	5	3	3	5	5	3	3	1	5	5	5	5	3	5	5	5	3	3	5	3	5	5	3	3	3	3	3	3	3	5	5	2	3	4	4	4	4	1	4	4	2	1	1
561686	2	29	2	2	5	5	5	5	4	5	5	2	2	3	5	5	4	4	4	4	5	4	4	3	4	4	4	4	4	3	4	4	4	4	4	4	4	1	1	4	4	4	4	1	4	4	1	1	1
35191	2	29	1	1	3	3	3	3	4	4	4	3	4	4	4	5	2	4	2	5	2	3	3	4	3	5	5	5	5	4	3	3	3	4	4	4	4	3	1	3	3	3	2	1	3	3	1	1	1
785455	2	29	1	1	3	3	4	4	3	5	4	4	3	3	4	4	2	2	4	1	4	1	2	3	1	3	4	5	5	2	3	4	3	3	3	4	5	3	4	2	3	2	4	2	3	3	4	1	3
1656	1	29	2	2	4	4	5	3	2	4	3	5	4	3	4	3	3	4	3	4	3	2	5	3	4	4	5	4	5	2	2	2	3	4	4	4	4	1	2	3	4	3	3	1	3	3	1	1	1
5502	1	29	2	2	4	4	4	4	3	3	3	5	5	3	4	3	1	3	5	3	3	2	3	3	3	2	4	3	2	4	2	4	2	3	4	3	3	2	3	4	2	3	2	2	2	3	2	2	3
535002	1	29	2	2	4	4	4	4	4	4	5	3	4	4	3	4	2	4	2	2	4	4	2	2	4	4	5	5	5	4	4	4	4	4	4	4	4	2	2	3	4	3	3	2	3	3	2	1	1
858866	1	29	1	1	3	3	3	3	2	5	4	4	4	3	4	3	3	2	3	3	3	3	3	3	2	5	4	4	4	1	2	4	3	3	1	2	3	3	3	2	2	2	2	3	2	2	3	2	3
88183	1	29	1	1	3	3	3	3	3	4	4	4	4	4	4	4	3	5	3	3	5	5	5	3	4	4	1	1	1	3	3	3	3	2	2	2	2	2	2	4	4	4	4	1	3	2	2	1	1
678389	1	29	2	2	4	4	3	3	3	4	4	4	3	4	5	4	3	4	2	4	3	3	3	3	3	4	4	4	4	3	3	4	3	4	5	4	5	2	2	2	3	3	3	2	3	3	2	2	2
686686	1	29	2	2	4	4	4	4	4	4	4	4	4	4	4	3	4	3	3	3	3	4	4	4	4	4	4	4	4	4	4	4	4	4	4	4	4	1	1	1	1	3	3	1	4	4	1	1	1
740421	1	29	1	1	4	4	4	4	4	4	4	4	4	4	4	4	4	4	4	4	4	4	4	4	4	4	4	4	4	4	4	4	4	4	4	4	4	3	3	3	3	3	3	1	3	3	1	4	1
822223	2	29	1	1	4	4	4	4	4	2	5	5	5	5	4	3	4	4	4	5	2	3	4	1	2	4	4	4	4	4	4	1	3	3	3	4	4	3	3	3	3	2	2	2	2	2	2	2	2
9731	2	29	1	1	2	2	3	3	4	4	5	5	5	4	4	4	2	3	2	4	3	2	2	4	3	4	3	2	4	4	3	5	3	2	2	2	2	1	2	4	4	4	4	3	3	3	2	2	2
952555	2	29	1	1	5	5	5	5	5	5	5	5	5	5	5	5	5	5	5	5	5	5	5	1	4	4	4	4	4	4	4	4	4	4	4	4	4	2	2	2	2	2	3	3	1	3	1	1	1
	2	29	2	2	5	5	5	5	5	5	5	5	5	5	5	5	5	5	5	5	5	5	5	5	5	4	4	2	3	2	2	3	2	3	3	2	3	1	2	4	2	2	3	2	2	2	2	2	2
198052	2	28	2	2	3	3	3	3	3	2	2	2	3	2	3	4	3	3	3	4	3	2	3	3	3	4	4	3	3	2	1	4	1	4	2	4	4	1	1	3	4	3	2	2	4	4	2	2	1
508977	2	28	2	2	3	3	3	3	2	2	2	3	3	2	3	3	3	3	3	3	3	3	2	2	2	2	2	2	2	2	2	3	3	2	2	3	3	3	3	3	3	2	1	2	2	2	2	2	2
181719	1	28	2	2	4	4	4	4	2	2	3	2	2	3	3	3	2	4	3	5	4	3	3	3	3	5	5	4	4	3	4	4	4	3	3	3	3	2	2	3	3	3	3	2	4	4	3	1	1
299912	2	28	2	2	3	3	3	3	2	3	2	4	2	2	3	3	2	5	1	3	3	2	2	2	2	5	5	5	5	4	2	4	3	3	1	4	4	1	2	3	3	3	3	2	3	3	2	2	1
368096	2	28	2	1	4	4	4	3	4	3	3	3	3	1	3	5	5	5	3	4	5	3	3	5	5	3	4	4	2	3	3	2	3	5	4	3	4	3	2	4	4	3	4	1	3	1	1	1	1
9508	1	28	2	2	4	3	3	3	2	2	3	3	3	3	3	3	3	3	4	3	4	3	4	4	3	4	3	4	3	4	3	4	3	4	3	4	3	3	3	3	3	3	2	3	3	2	3	2	2
299920	2	28	2	2	4	5	4	4	4	4	3	2	2	3	3	4	2	4	3	4	2	3	3	4	3	3	4	4	4	2	3	3	3	4	2	4	4	2	2	3	3	3	3	1	3	3	2	1	1
879781	1	28	1	1	5	5	5	5	2	3	3	2	2	2	5	5	5	5	5	5	5	4	4	2	5	5	5	5	5	1	5	5	5	5	5	4	4	1	1	4	4	4	4	1	4	4	2	1	1
148355	2	28	1	2	3	3	3	3	2	3	3	4	2	4	2	4	2	4	2	4	3	2	3	4	3	2	3	4	2	3	2	4	4	2	1	2	2	2	2	3	3	3	3	2	3	3	2	1	1
586173	1	28	2	1	4	4	3	4	3	3	3	3	3	3	3	3	4	4	4	4	3	4	3	4	3	3	4	2	3	3	2	2	4	3	4	2	4	2	4	2	3	4	2	4	3	2	3	4	2
97710	2	28	2	2	3	4	4	4	4	4	4	3	2	3	2	4	3	3	2	4	2	3	3	2	3	4	4	2	3	1	1	4	1	3	5	4	3	2	2	3	2	3	3	2	3	3	2	2	1
367696	2	28	1	2	4	4	5	5	5	4	4	2	2	2	4	5	4	4	4	4	4	5	5	2	4	5	5	4	4	2	4	4	5	5	5	5	5	1	2	3	3	3	3	1	4	4	1	1	1
922493	2	28	2	1	5	5	5	5	3	3	3	3	4	3	2	5	4	4	4	5	4	3	3	3	4	5	5	5	5	3	3	3	2	4	3	4	4	2	2	3	3	3	3	1	3	3	2	2	1
741685	2	28	2	2	5	5	5	5	5	2	2	4	4	3	3	5	4	5	2	4	2	2	2	2	2	4	5	3	2	2	2	3	2	3	2	2	3	1	2	3	3	2	3	1	2	2	2	1	1
065430	1	28	1	2	4	4	3	4	2	4	4	3	2	2	4	4	4	2	3	4	3	2	4	3	4	2	4	3	5	5	2	3	2	4	4	2	2	4	4	2	3	2	3	2	1	2	2	3	2
9658	1	28	2	2	4	4	4	3	4	3	3	3	3	4	3	4	2	2	4	2	3	3	3	3	3	4	4	4	4	4	3	4	3	3	3	3	3	2	2	2	2	2	2	3	2	3	3	2	2
723458	2	28	1	2	2	5	3	4	3	3	4	4	3	2	4	2	3	3	4	5	4	4	5	4	5	3	3	4	4	3	4	4	3	3	3	4	3	2	3	3	2	4	3	3	2	3	3	2	3
122187	2	28	2	2	4	4	4	3	3	3	3	4	4	3	3	3	2	2	1	3	1	1	2	3	3	4	3	3	2	2	2	4	3	4	4	4	4	1	1	3	3	3	2	2	3	3	2	2	2
570030	2	28	2	1	4	4	4	4	4	3	3	4	3	3	4	4	4	4	3	4	4	4	3	3	5	4	4	4	4	4	3	4	3	3	3	4	3	2	2	3	3	3	3	2	3	3	2	1	1
878623	2	28	2	2	4	5	4	4	5	3	4	3	3	3	4	4	2	3	3	4	3	3	4	4	4	4	4	4	4	4	4	3	4	3	2	4	4	2	2	4	4	4	4	1	3	3	2	1	1
469751	1	28	1	2	4	4	3	3	2	4	4	3	3	3	4	4	2	4	4	4	4	3	3	3	3	4	4	4	4	3	2	4	2	4	4	4	4	2	3	3	3	2	2	2	2	2	2	2	2
753149	1	28	1	1	2	3	3	4	3	3	4	3	5	5	2	3	3	4	3	3	3	2	4	3	3	3	3	3	4	3	2	4	4	3	3	4	3	3	3	3	2	2	3	3	4	3	3	2	3
967302	2	28	1	2	3	3	3	4	3	4	4	4	5	2	3	3	2	3	2	4	3	3	3	4	4	4	5	5	4	4	4	4	4	3	3	4	4	2	2	2	3	3	3	1	3	3	2	2	1
245564	1	28	2	2	3	3	4	3	4	4	4	4	2	4	4	4	2	4	3	4	3	2	2	4	3	4	4	4	3	4	4	4	4	4	4	4	4	1	2	3	4	3	3	2	3	3	2	2	1
999516	2	28	2	2	4	4	4	4	4	4	4	4	3	3	4	4	3	4	2	4	3	3	4	3	4	4	5	3	4	2	4	4	3	4	3	4	4	1	2	3	3	3	3	2	4	3	2	1	1
385325	2	28	1	2	4	4	4	4	4	4	4	4	3	3	4	4	3	4	3	4	3	3	3	3	4	4	4	4	4	4	4	4	3	3	3	4	4	1	1	4	4	3	3	1	4	3	1	1	1
299952	1	28	1	2	3	3	3	3	2	4	3	4	4	4	4	3	2	4	3	4	3	2	2	2	2	4	4	3	4	3	3	3	3	3	3	3	3	2	2	2	3	3	2	2	2	3	2	2	2
6238	2	28	2	1	3	4	3	2	2	4	3	4	4	4	4	4	3	5	4	4	3	4	3	3	4	4	4	4	4	4	3	4	4	4	4	4	3	2	2	3	3	3	3	2	3	3	2	1	1
105236	1	28	2	2	4	4	4	4	4	4	4	4	3	4	4	3	3	3	3	3	4	3	4	3	4	4	3	4	4	2	3	3	3	4	4	4	4	2	2	3	3	3	3	2	3	3	2	1	1
8644	1	28	1	2	5	5	5	5	3	4	3	5	2	4	5	3	2	3	3	3	4	5	3	5	4	4	5	4	5	2	4	4	2	4	4	4	4	1	2	2	3	3	3	2	3	3	2	2	1
517652	2	28	2	2	3	3	5	5	2	4	4	4	4	4	4	4	3	4	4	4	3	2	2	3	4	4	3	4	4	2	2	2	2	2	2	4	4	1	2	3	3	2	3	2	3	3	2	2	2
101663	2	28	2	2	3	4	4	3	4	4	4	4	4	4	4	4	2	3	2	3	3	2	3	2	3	5	5	4	5	4	4	5	4	4	4	3	4	2	2	3	3	3	3	2	3	3	2	2	2
910257	2	28	2	2	3	4	4	3	4	3	4	5	4	4	4	4	3	4	4	4	3	4	4	4	4	4	4	4	4	3	3	4	3	4	4	4	4	2	2	3	4	2	3	2	3	4	2	1	1
2112457	2	28	2	2	4	4	4	4	3	4	4	4	4	4	4	4	3	4	4	3	3	4	4	3	4	4	4	4	4	3	4	4	4	4	4	4	4	2	2	3	3	3	3	2	3	3	2	2	2
724298	2	28	1	1	4	3	4	4	4	3	4	5	4	4	4	3	2	5	4	4	3	4	4	3	4	2	4	3	3	4	2	2	2	3	3	3	3	2	2	2	2	2	2	2	2	2	2	2	2
753881	1	28	2	2	4	4	4	4	4	4	4	4	4	4	4	4	4	4	4	4	4	4	4	4	4	4	4	4	4	4	4	4	4	3	3	3	3	1	2	3	3	3	3	2	3	3	2	1	1
22116	1	28	2	2	4	4	4	4	4	4	4	4	4	4	4	3	3	3	3	3	4	4	3	4	4	4	4	4	4	4	4	4	4	4	4	4	4	2	2	3	3	3	3	2	3	4	2	2	1
6880	1	28	2	1	4	5	4	3	4	5	3	4	5	4	3	4	4	5	3	4	5	4	3	4	5	3	4	4	5	4	4	5	3	4	5	5	4	2	3	3	3	4	4	3	3	3	4	3	3
20821	2	28	2	2	4	4	4	3	3	4	5	4	3	4	5	4	2	4	2	4	3	3	3	4	3	3	4	4	3	4	3	4	3	4	4	4	4	2	2	3	2	3	3	2	3	3	2	2	2
539330	1	28	2	2	4	4	5	4	4	4	5	4	4	4	4	4	4	4	4	4	4	4	3	4	3	4	5	4	5	5	4	5	4	4	4	4	5	2	1	2	1	3	3	3	3	4	2	1	1
290210	1	28	2	2	4	4	4	4	2	5	5	4	4	4	4	4	2	4	4	4	4	4	4	4	4	4	4	4	4	4	4	4	4	4	4	4	4	1	2	3	3	4	3	2	3	3	2	2	2
818301	2	28	2	2	4	4	4	4	5	4	5	4	5	4	4	4	4	45	4	5	4	4	5	4	4	2	2	2	1	2	2	1	2	2	2	3	3	2	3	2	3	2	3	2	3	2	3	2	3
83270	2	28	2	2	4	5	5	4	4	3	5	4	4	5	5	3	3	4	4	4	4	4	4	3	4	5	4	4	4	2	2	4	4	4	4	4	4	1	2	3	3	3	3	2	3	3	2	2	1
7071	2	28	2	2	4	4	4	3	3	4	5	3	5	5	5	4	1	5	5	3	4	2	4	5	5	2	3	2	3	2	3	2	4	4	4	4	4	2	2	3	4	4	4	2	3	3	2	2	1
133635	2	28	2	2	4	5	5	5	4	4	5	5	4	5	4	5	5	5	4	5	4	5	4	5	4	4	5	4	4	1	4	5	5	4	4	4	5	1	1	4	4	4	4	1	4	4	1	1	1
137605	2	28	2	2	5	5	5	5	5	5	5	5	5	5	3	5	5	5	3	3	4	3	3	4	4	5	5	5	4	4	5	5	5	4	4	4	4	2	2	3	3	3	3	2	4	4	2	1	1
339799	2	28	1	1	4	4	4	4	3	5	5	5	5	5	5	5	5	5	5	5	2	2	1	1	2	5	5	3	5	4	4	5	4	5	5	5	5	2	2	2	2	3	3	3	3	3	2	2	3
279932	2	28	1	1	5	5	5	5	5	5	5	5	5	5	5	5	5	5	5	5	5	5	5	5	5	5	5	5	5	5	5	5	5	3	5	5	5	2	2	4	4	4	4	1	4	4	1	1	1
34422	2	27	2	2	4	4	4	3	3	1	2	3	3	3	2	5	3	4	4	4	3	2	1	3	3	4	5	5	2	4	3	4	4	2	2	2	2	2	2	3	3	2	3	2	3	3	2	1	1
988945	2	27	2	2	4	4	4	3	3	3	2	3	2	2	3	3	2	4	3	2	3	2	1	3	3	4	4	4	4	3	4	3	4	4	4	4	4	3	3	3	3	2	2	2	2	2	2	2	1
563443	2	27	2	2	3	3	3	3	4	4	3	3	2	2	2	2	1	4	3	4	2	2	2	3	3	4	4	2	1	2	2	3	3	2	2	2	2	2	3	3	3	3	3	2	2	2	2	2	1
522731	1	27	1	1	3	4	3	4	3	4	3	2	1	3	4	5	3	2	4	5	3	2	3	4	3	1	2	3	2	2	3	4	3	1	3	4	2	2	1	3	2	3	2	3	2	4	1	3	2
585321	1	27	2	2	5	5	5	5	3	3	2	3	3	3	3	3	2	1	2	3	3	3	4	3	3	4	3	1	2	2	3	3	3	4	3	4	4	3	3	3	3	3	3	3	3	3	3	3	3
693243	2	27	2	2	4	3	4	3	2	3	4	3	2	3	3	3	4	4	3	3	4	4	3	4	3	4	4	3	4	4	4	4	3	4	3	3	3	2	3	2	3	2	3	2	3	3	3	2	3
350503	2	27	2	1	4	4	4	4	2	2	2	4	4	4	2	4	2	4	2	4	2	2	4	3	4	4	4	4	4	4	4	4	4	4	4	4	4	2	2	2	2	2	2	2	2	2	2	2	2
932496	1	27	2	1	4	4	4	3	3	4	3	4	3	2	2	3	2	3	2	3	2	1	3	3	2	4	4	4	5	3	2	2	3	4	3	4	4	2	3	3	2	4	4	2	3	3	2	2	2
1198	2	27	2	2	4	4	4	4	4	3	3	3	4	3	2	4	4	4	4	4	4	5	4	4	4	4	4	5	5	3	3	4	4	3	3	3	2	2	2	3	4	4	3	2	3	3	2	3	1
102625	2	27	2	2	3	3	4	3	2	3	2	5	3	3	3	4	1	2	2	4	2	3	2	2	2	4	5	3	2	2	2	3	2	2	2	3	2	2	3	2	2	2	2	3	2	2	3	3	3
980200	2	27	2	1	4	4	3	3	2	3	3	4	3	3	3	4	2	3	3	3	3	2	3	3	3	3	5	3	3	2	2	4	2	3	2	3	3	2	3	2	2	3	2	2	2	2	2	2	1
151092	1	27	2	2	4	4	4	4	3	4	4	3	3	2	3	3	2	3	3	4	3	3	4	5	4	4	3	4	3	3	3	3	4	3	3	3	3	2	2	3	3	3	3	2	3	3	2	1	1
136531	2	27	2	2	3	3	3	3	3	3	3	4	4	3	3	4	4	4	4	3	4	4	4	2	3	2	4	4	3	2	2	2	2	3	4	4	4	2	3	2	2	3	2	2	3	2	2	2	2
347224	2	27	2	2	3	3	3	3	4	3	3	3	4	3	4	4	2	4	3	4	3	3	3	3	4	4	5	4	5	3	4	5	4	5	4	5	5	1	1	3	4	4	2	1	4	4	1	1	1
187877	2	27	2	2	4	4	4	4	3	3	4	3	4	3	3	4	4	3	4	4	4	3	3	4	4	4	4	4	4	3	4	4	4	4	2	4	4	2	2	2	2	2	2	2	3	3	2	2	2
764579	2	27	2	2	4	4	4	4	4	4	4	3	3	2	4	5	4	5	4	4	2	2	2	2	2	4	5	4	4	4	4	4	2	2	2	2	3	1	2	3	3	3	3	1	4	4	3	1	1
905636	2	27	2	2	4	4	4	4	4	4	4	3	2	3	4	3	2	4	2	2	2	2	3	3	3	4	5	4	4	2	2	3	2	3	3	3	3	2	2	3	2	2	2	2	3	2	2	2	2
661890	2	27	2	2	4	4	4	4	4	4	4	3	3	3	3	5	2	4	3	4	3	3	3	3	3	4	4	4	4	3	2	4	3	4	4	4	4	3	3	3	3	3	2	2	3	3	2	2	2
202758	2	27	2	2	3	3	3	3	2	4	4	4	3	3	3	3	3	3	3	3	3	3	3	3	3	3	2	3	2	3	2	3	2	2	3	2	3	2	3	3	2	2	3	2	2	3	2	3	3
396039	2	27	2	2	3	3	4	5	3	5	4	4	3	2	3	5	2	5	4	4	5	3	3	4	4	4	5	3	1	3	1	5	2	2	3	4	4	2	2	3	3	3	4	2	4	4	2	2	2
75945	1	27	2	1	3	3	4	4	5	4	4	3	4	5	1	2	2	3	4	3	5	3	5	3	4	3	4	2	4	4	3	2	5	3	4	3	5	2	3	2	3	2	3	2	3	2	4	4	2
7416	2	27	2	2	3	3	3	3	2	3	3	5	5	3	3	3	1	3	2	5	1	3	3	2	3	4	3	3	3	2	2	3	2	2	2	3	3	1	2	3	2	2	3	2	3	2	2	1	1
981921	2	27	2	2	4	4	5	3	2	2	4	4	4	4	4	4	3	4	2	5	4	3	3	4	3	5	5	5	5	4	4	4	2	4	4	4	4	2	2	3	3	3	3	1	3	3	2	1	1
232244	1	27	2	1	4	5	4	4	3	4	3	4	4	4	3	3	5	4	4	4	4	3	3	3	4	3	3	3	3	4	3	3	3	3	3	3	3	2	2	3	3	2	2	2	3	2	2	2	2
479099	2	27	2	2	5	5	5	5	5	5	5	5	5	1	1	5	5	5	5	5	5	5	5	4	5	5	5	5	5	5	5	5	5	5	5	5	5	2	2	4	4	4	4	1	4	4	2	1	1
593209	2	27	2	2	5	5	5	1	1	5	3	4	5	3	3	4	3	5	2	4	3	3	3	5	5	4	2	4	3	2	3	4	3	4	3	4	3	1	2	3	3	3	3	2	3	3	2	2	2
712606	1	27	2	2	4	4	4	3	3	4	4	4	4	3	4	3	2	3	3	3	3	3	3	3	3	5	4	4	3	4	4	4	3	3	3	4	4	2	2	2	2	2	2	2	2	2	2	2	1
184673	2	27	2	2	2	2	2	2	4	5	5	4	3	3	4	4	2	2	2	3	4	3	4	1	2	4	5	2	4	2	2	2	1	2	2	3	4	1	2	2	3	3	3	1	4	3	2	1	1
832756	2	27	2	2	3	4	4	3	4	4	4	4	4	4	4	4	4	4	4	4	4	4	4	4	4	4	4	4	4	4	4	4	4	4	4	4	4	3	3	3	3	3	3	1	1	3	3	3	3
968630	1	27	2	2	4	4	4	4	3	4	4	4	4	4	4	4	4	5	3	3	3	3	4	4	4	5	5	4	4	3	2	3	3	2	2	2	2	1	3	3	3	3	3	2	3	3	2	1	1
299527	1	27	1	2	4	4	4	4	3	4	4	4	4	4	4	4	3	4	3	4	3	3	3	4	3	3	4	3	3	2	1	3	1	2	2	2	2	1	2	3	3	3	3	2	3	3	2	2	1
775887	2	27	2	1	5	5	5	3	2	4	5	5	5	3	2	5	4	4	2	5	5	4	2	3	3	4	5	4	2	4	4	4	4	4	1	4	4	1	2	3	2	3	3	2	3	3	3	1	1
785550	1	27	2	2	4	5	4	5	3	4	4	4	4	4	4	4	3	4	3	4	4	4	4	4	4	4	5	5	5	4	4	4	4	4	4	4	4	3	3	4	4	3	4	2	4	3	2	1	1
500911	2	27	2	1	5	5	5	3	3	4	4	4	4	4	4	4	4	4	4	4	4	3	4	4	4	4	4	3	3	3	3	3	2	4	4	4	4	2	2	3	3	3	3	1	3	3	2	2	1
110803	1	27	2	2	5	5	5	5	4	4	4	4	3	5	4	5	5	5	4	4	4	4	5	3	4	5	5	5	3	2	2	4	3	2	4	4	3	3	3	4	3	3	3	2	4	3	2	1	1
240905	1	27	2	1	5	5	5	5	5	4	4	4	4	4	4	5	5	5	5	5	5	3	4	3	4	4	4	4	4	4	4	4	4	2	3	4	4	2	2	2	2	3	4	2	3	3	2	2	2
910210	2	27	2	2	3	4	5	4	3	5	5	4	3	4	4	4	3	4	3	4	4	4	4	4	4	4	4	3	4	3	3	4	4	3	2	4	3	2	3	3	4	4	4	2	4	4	2	2	1
108655	2	27	2	2	5	5	5	5	3	4	5	5	5	3	4	3	3	2	3	3	3	2	4	3	3	5	5	2	5	1	1	1	5	3	3	5	5	4	4	2	3	3	2	1	3	4	2	2	1
	1	27	2	2	5	4	4	4	4	4	5	5	4	5	5	5	4	4	4	4	4	5	5	4	5	5	4	4	4	4	4	4	4	4	4	4	4	1	2	3	3	3	3	2	3	3	2	2	1
74311	2	27	2	2	4	4	4	4	3	5	5	5	5	4	5	3	3	4	3	4	4	4	4	3	4	4	4	2	4	3	3	3	2	3	3	3	3	3	3	3	3	3	3	3	3	3	2	2	2
203708	1	26	2	1	1	2	1	3	1	2	3	2	1	1	2	1	2	2	1	1	2	2	2	1	1	1	2	1	2	4	2	1	2	1	1	3	3	1	2	3	2	3	2	2	3	1	1	3	2
209199	2	26	2	2	4	4	4	3	3	3	3	3	3	3	3	3	2	3	2	2	2	2	2	3	3	3	4	3	3	3	3	3	3	2	2	2	2	2	2	2	2	2	2	2	2	2	2	2	2
832540	2	26	2	1	3	3	4	4	4	3	3	3	3	3	3	3	3	3	3	3	3	3	3	3	3	5	5	5	4	4	4	4	4	4	4	4	4	2	2	2	3	3	3	2	3	3	2	3	1
2351	2	26	2	2	4	4	4	4	3	4	3	3	3	3	3	3	3	4	2	4	4	3	3	4	3	4	4	4	4	3	3	4	3	4	4	4	4	2	2	3	3	3	3	2	3	3	2	2	1
100933	1	26	2	2	5	5	5	3	4	3	3	3	3	3	4	5	3	3	2	4	4	5	4	5	5	4	4	4	4	2	2	2	2	3	3	3	3	3	4	4	4	4	3	2	4	3	3	1	1
442756	1	26	2	1	2	3	2	4	2	4	5	2	3	4	2	4	2	4	2	4	2	4	2	4	3	1	3	1	4	4	2	3	4	1	2	3	2	2	3	1	3	2	4	3	2	1	3	2	4
060655	2	26	2	2	3	4	4	3	3	4	4	3	3	3	3	4	1	4	1	3	2	3	3	4	3	5	5	5	5	1	2	5	5	4	4	4	4	1	1	3	3	3	3	2	4	4	1	1	1
707309	2	26	2	2	4	4	4	4	3	4	3	3	3	4	3	4	3	3	3	4	3	3	4	4	4	4	4	3	3	3	4	4	4	3	4	3	4	3	3	3	3	3	3	2	3	3	2	2	1
778142	2	26	2	2	4	5	4	3	3	3	3	5	3	3	4	3	4	2	4	1	3	3	4	4	4	4	4	3	3	2	2	4	4	4	4	4	4	2	2	3	3	3	2	2	3	3	2	2	2
215890	2	26	2	2	4	4	4	3	2	4	3	4	4	3	4	4	2	3	2	4	3	3	3	3	3	4	4	3	2	2	2	3	2	4	4	4	4	1	2	4	3	3	3	1	3	3	2	1	1
8692	2	26	2	2	4	4	4	4	4	4	4	4	4	3	3	5	4	3	3	2	2	2	3	4	3	5	5	5	3	4	4	4	4	3	3	3	3	2	3	3	4	4	2	2	3	3	2	1	1
190514	2	26	2	2	4	4	4	4	3	3	4	4	4	4	4	5	3	4	4	4	4	4	4	2	4	2	4	3	2	1	1	1	1	4	3	2	3	1	2	3	3	3	3	2	3	4	1	1	1
362267	2	26	2	2	4	4	3	4	3	4	3	4	4	4	4	5	4	4	2	4	4	3	4	3	3	3	3	3	4	3	3	4	3	3	2	3	3	3	3	3	3	2	2	2	2	2	2	2	2
617704	2	26	2	1	4	4	4	3	3	4	4	4	4	3	4	4	3	4	3	4	3	3	3	3	4	4	4	4	3	2	2	4	2	2	2	3	3	2	2	2	2	2	3	2	3	3	2	2	1
783967	1	26	2	2	4	3	4	4	4	4	4	3	5	4	3	4	5	3	4	3	4	4	4	3	4	4	3	4	3	3	3	4	4	4	3	4	4	2	2	3	2	3	2	3	3	3	3	1	3
990603	1	26	2	2	4	4	4	4	4	4	5	3	4	3	4	4	2	5	2	3	3	3	3	4	3	4	2	4	2	3	3	4	3	4	4	4	4	1	2	2	3	3	3	2	3	3	2	1	1
882770	2	26	2	2	3	3	3	2	4	4	4	4	4	4	4	3	1	5	5	5	4	3	3	3	3	4	3	2	2	3	2	2	1	3	3	3	3	2	4	2	2	2	2	2	3	3	3	2	1
555606	2	26	2	2	3	3	3	3	4	4	4	4	4	4	4	2	2	4	2	4	4	2	2	2	4	4	4	4	4	4	2	3	2	4	4	4	4	1	1	3	3	3	3	2	3	3	2	1	1
5961	2	26	2	2	3	4	4	3	4	5	5	5	1	4	4	3	2	4	4	5	3	2	4	4	4	4	4	4	4	2	2	4	4	3	3	3	4	1	2	3	3	3	3	2	3	3	2	2	2
300215	1	26	2	2	3	4	5	4	4	5	5	3	2	4	5	3	2	4	2	4	4	5	4	3	4	5	5	5	5	4	3	4	4	4	4	4	4	1	2	3	4	4	4	1	4	4	2	1	1
56820	2	26	2	2	5	5	5	5	4	4	4	4	4	4	4	4	2	4	4	4	4	4	4	4	4	4	4	4	2	4	3	3	3	3	3	3	3	3	3	3	3	3	3	2	3	3	1	1	1
7632	2	26	2	2	4	4	4	4	3	4	3	5	5	4	4	3	2	4	2	3	3	2	4	4	3	5	4	4	4	3	4	3	3	3	3	3	3	2	2	2	2	2	2	3	3	2	2	2	3
284350	1	26	2	2	4	4	4	4	3	3	4	5	5	4	4	4	3	4	4	4	4	2	3	3	3	4	4	4	4	3	4	3	3	4	4	4	4	1	2	4	4	4	4	1	4	4	1	1	1
401372	2	26	2	1	4	4	4	3	4	4	4	4	3	5	5	4	3	5	3	4	5	4	4	4	4	5	5	4	4	4	2	4	3	4	4	3	4	1	2	4	4	4	4	1	4	3	2	1	1
391	2	26	2	2	4	5	5	5	4	4	5	5	3	3	5	5	2	3	2	5	4	4	5	5	4	4	5	4	5	3	4	3	3	4	2	4	4	1	2	3	4	4	4	1	4	4	2	1	1
366772	2	26	2	2	2	2	3	2	1	4	4	5	4	5	5	3	1	2	1	4	2	2	2	2	3	3	4	3	3	3	4	3	4	1	1	4	3	1	2	2	2	2	2	2	3	2	2	1	1
3748	1	26	2	1	5	5	5	5	5	5	5	4	5	4	4	4	4	5	4	5	4	5	4	5	4	5	4	5	4	5	5	5	5	4	3	4	5	1	2	2	3	1	2	3	1	3	2	2	1
2259	1	26	2	2	5	5	5	5	5	5	5	5	5	5	5	5	5	5	4	4	5	5	5	5	5	5	5	5	5	4	4	4	4	4	4	4	3	2	2	2	2	4	2	2	4	4	4	4	4
108317	1	26	2	2	5	5	5	5	5	5	5	5	5	5	5	5	5	5	5	5	5	5	5	3	5	5	5	5	5	5	5	5	5	4	4	4	4	4	4	4	4	4	4	4	4	4	4	1	1
526220	2	26	2	1	5	5	5	5	5	5	5	5	5	5	5	5	5	5	5	5	5	5	5	5	5	3	3	3	3	3	3	3	3	2	2	2	2	2	2	2	2	2	2	2	2	2	2	2	2
437204	1	25	2	2	3	2	2	2	1	3	2	2	3	3	2	4	1	1	1	1	1	1	1	1	1	4	4	4	4	4	4	4	4	4	4	3	3	4	4	3	3	3	3	4	3	2	3	3	4
7913	2	25	2	1	4	4	4	4	3	3	3	3	3	3	3	3	2	3	2	2	4	3	5	3	3	3	4	4	3	5	5	5	5	4	4	4	3	3	3	3	3	3	2	3	3	3	2	2	2
947587	2	25	2	2	4	3	4	2	3	3	5	1	3	2	5	5	2	5	2	5	4	3	4	5	5	5	4	3	4	2	4	3	1	4	1	4	5	2	3	4	4	3	3	2	4	3	2	1	1
627428	2	25	2	2	4	4	4	3	2	3	3	3	4	2	4	4	3	4	2	2	3	2	3	2	4	3	4	3	4	2	1	3	3	4	5	4	4	2	2	3	4	4	3	1	4	4	3	2	2
782217	2	25	2	1	3	4	4	3	3	3	3	4	2	3	4	3	3	3	3	3	3	3	3	3	3	5	5	4	4	4	4	4	3	2	3	4	4	2	2	3	4	3	2	2	3	3	2	1	1
910290	2	25	2	2	5	5	5	5	3	2	2	4	4	3	4	4	3	3	2	4	3	3	3	4	3	5	5	4	4	2	3	4	2	2	2	2	2	1	1	4	4	4	4	1	4	4	2	1	1
736689	1	25	2	1	4	3	4	3	3	3	4	3	3	4	3	4	2	3	3	4	3	3	3	3	3	3	3	2	3	3	3	3	3	3	2	3	4	2	3	2	3	2	3	3	2	2	3	2	3
876	2	25	2	2	5	5	5	4	4	2	2	4	4	4	4	4	4	4	4	4	4	2	4	4	4	4	4	4	2	2	2	2	4	1	1	4	4	2	2	3	4	4	4	2	3	3	2	2	1
222875	2	25	2	1	4	4	4	3	3	4	3	4	3	3	4	4	2	3	3	4	3	3	4	3	4	4	4	4	2	3	2	4	3	2	2	2	2	2	3	3	3	3	3	2	3	3	2	1	1
913122	1	25	2	2	4	4	4	4	3	4	4	4	2	3	4	4	3	3	3	4	3	3	3	4	3	4	4	4	3	3	4	4	3	2	2	3	3	2	2	3	3	3	3	1	3	3	2	1	1
9880	2	25	2	2	4	4	2	4	4	4	4	4	4	3	3	3	3	4	3	4	5	4	4	4	5	4	4	5	5	4	4	4	4	4	5	3	3	2	2	3	4	4	4	2	4	3	2	2	1
7690	2	25	2	2	4	4	4	4	3	4	3	5	4	3	4	4	4	4	3	4	4	3	3	3	4	4	4	4	4	1	2	4	3	3	3	3	3	1	2	3	3	3	3	2	3	3	2	1	1
690762	2	25	1	2	4	4	5	4	4	5	4	4	3	3	4	4	3	3	3	3	4	2	4	3	3	4	4	4	4	4	4	4	4	3	2	2	3	1	2	3	3	3	3	1	4	3	2	2	1
937472	2	25	2	2	4	5	5	4	4	5	3	4	4	3	4	4	3	5	4	4	4	3	4	4	4	5	5	5	4	3	4	4	3	3	3	4	4	2	3	4	4	3	3	2	3	3	2	2	1
768198	2	25	2	1	4	5	5	4	5	4	4	4	4	3	4	3	4	4	3	4	3	3	4	4	4	5	5	5	5	4	4	5	5	4	4	4	4	1	1	3	4	3	3	1	4	3	2	2	3
713799	2	25	2	2	4	5	4	3	3	4	4	5	3	3	5	4	2	3	2	4	4	3	4	4	4	5	5	4	3	3	4	4	3	4	3	4	4	1	2	4	4	4	4	1	4	4	2	2	1
158321	1	25	2	2	4	4	4	4	3	4	5	4	3	3	5	4	2	4	3	4	3	2	3	2	3	4	4	4	4	3	3	3	3	3	2	4	4	2	2	3	3	3	3	2	3	3	1	1	1
31327	2	25	2	2	5	4	5	3	4	5	5	3	3	4	4	5	2	4	2	3	3	3	4	3	4	4	3	4	4	3	2	4	4	4	4	4	3	2	2	3	3	2	2	2	3	3	2	2	2
194557	1	25	2	2	5	5	5	3	5	5	5	5	5	2	3	5	2	5	5	5	5	2	4	5	5	2	4	1	1	1	1	3	1	4	5	4	5	4	4	2	2	2	3	2	2	3	3	4	1
961075	2	25	2	2	4	5	5	4	2	4	4	4	5	4	5	5	3	3	3	4	3	3	4	3	3	2	2	4	3	2	1	3	4	3	2	3	4	1	2	3	4	4	4	2	3	4	2	1	1
846125	1	25	2	2	5	5	5	5	5	5	5	3	3	5	5	4	1	3	2	5	3	3	2	3	2	3	5	5	2	4	4	4	4	2	1	3	3	1	2	3	4	4	3	1	4	3	1	1	1
9636	2	25	2	2	3	3	3	3	2	4	4	5	5	5	5	5	1	3	1	3	1	1	1	3	1	3	3	3	3	3	3	3	3	3	3	3	3	3	3	3	3	3	3	3	3	3	3	3	3
052705	2	25	2	2	5	5	5	5	3	5	5	5	4	4	5	4	4	4	3	4	4	3	4	4	4	5	5	4	5	3	3	4	4	4	5	4	5	1	4	4	4	3	3	3	3	3	2	2	1
877118	1	24	2	2	4	4	3	3	3	4	2	4	4	2	3	3	5	3	4	4	4	3	3	2	4	5	4	4	4	2	2	4	2	4	3	4	4	2	3	3	3	3	3	2	3	2	2	1	1
760627	2	24	2	2	4	4	4	3	2	3	3	3	3	2	3	4	3	4	3	3	4	4	4	4	4	3	4	4	4	3	4	3	4	5	4	4	5	2	2	3	3	2	4	2	3	3	3	2	2
2620	2	24	2	2	4	4	4	4	4	3	3	4	2	2	3	3	1	2	2	4	4	4	2	2	3	4	4	3	4	1	1	1	1	4	4	4	4	1	3	3	3	3	3	1	4	3	2	1	1
672899	2	24	2	2	3	3	3	3	2	3	3	3	3	3	3	3	3	3	3	3	3	3	3	3	3	3	3	3	2	4	3	3	3	3	4	2	3	2	2	2	2	2	2	2	3	3	2	2	3
787818	2	24	2	2	3	3	3	2	3	2	3	4	3	3	3	2	3	3	3	3	4	4	3	3	2	5	5	5	5	4	4	3	5	3	3	3	3	2	2	2	2	3	3	4	4	4	4	4	4
910225	2	24	2	2	4	4	4	3	2	3	3	3	3	3	3	3	2	3	2	3	3	4	4	3	3	5	5	5	5	3	3	5	4	3	4	4	4	2	3	4	4	4	4	2	2	2	2	2	1
094774	2	24	2	2	4	5	4	4	3	3	4	2	2	3	4	4	3	3	3	4	3	2	3	3	3	4	5	3	3	4	4	4	4	4	4	4	4	1	2	3	4	3	3	1	3	3	2	2	1
1030	2	24	2	2	4	5	5	4	4	3	3	3	2	3	4	5	4	5	4	4	4	3	4	3	4	4	5	4	3	2	2	2	3	3	3	2	4	2	2	3	3	3	3	2	3	3	2	2	1
620781	2	24	2	1	4	4	4	4	3	3	3	4	2	4	3	5	3	4	3	2	4	2	2	4	3	5	2	4	2	3	5	2	3	1	4	1	1	2	3	3	3	3	3	2	3	2	2	2	1
721507	1	24	2	1	3	3	4	3	3	3	3	4	2	3	4	3	2	3	3	4	3	2	4	3	3	4	4	4	4	3	4	4	4	3	3	3	4	2	3	2	2	3	2	3	2	3	2	2	3
147572	2	24	2	1	4	4	4	3	3	4	4	3	2	3	4	4	4	5	4	4	3	3	3	4	4	3	4	4	4	4	4	4	4	2	3	3	3	1	1	3	3	3	4	3	3	4	2	1	1
628228	1	24	2	1	4	4	3	4	3	4	3	5	1	3	4	4	4	5	5	5	4	3	3	4	4	4	4	5	2	2	4	4	4	3	3	2	3	2	3	3	3	2	3	3	2	3	3	3	3
788915	1	24	2	2	4	4	4	4	4	4	4	3	3	3	3	3	3	3	3	3	3	3	3	3	3	3	3	3	3	3	3	3	3	3	3	3	3	2	2	2	2	2	2	2	2	2	2	2	2
925792	1	24	2	1	4	4	5	4	4	4	4	3	3	2	4	4	2	4	3	4	5	3	3	4	4	4	4	4	4	3	3	2	3	4	3	4	4	2	2	3	3	3	3	2	3	3	2	2	1
523330	2	24	2	1	3	4	4	3	2	5	3	3	4	3	3	4	3	3	2	3	3	3	3	3	3	3	4	3	3	4	3	4	4	3	3	2	3	2	3	2	3	3	3	2	2	2	3	3	2
486156	2	24	2	2	5	4	3	3	2	4	3	3	4	4	3	3	2	3	2	4	3	3	4	3	3	4	4	4	4	2	3	3	3	4	4	5	4	2	2	2	3	3	2	2	3	3	2	1	2
8653	1	24	2	2	4	4	5	4	3	5	4	3	3	2	4	5	3	3	1	4	4	4	4	3	4	3	4	4	4	2	2	4	5	4	4	4	5	1	2	3	4	4	4	1	3	3	2	1	1
730821	1	24	2	2	5	5	5	5	2	4	5	5	1	1	5	5	3	4	2	5	5	3	4	3	3	5	5	5	5	2	3	4	3	4	4	4	4	3	2	3	3	3	3	2	3	3	3	3	3
9557	1	24	2	1	4	4	5	4	3	5	5	3	3	3	4	4	3	5	4	4	5	3	4	4	5	4	5	5	5	3	3	5	4	4	3	3	3	3	2	2	3	3	4	2	3	3	2	2	2
751679	1	24	2	1	5	5	5	4	5	4	4	4	4	3	4	4	5	4	5	5	5	5	5	4	5	5	5	4	4	4	5	5	4	5	5	5	4	2	2	2	2	3	3	2	3	3	2	2	1
258198	1	24	2	1	3	3	4	4	5	5	4	3	3	4	5	5	3	5	4	3	5	4	2	2	3	4	5	3	4	3	3	4	2	4	4	4	4	1	1	2	3	3	2	2	3	3	2	1	1
125451	2	23	2	2	4	4	2	4	3	3	4	2	4	3	4	3	2	4	2	4	2	2	4	3	3	5	5	4	4	3	3	4	2	3	2	3	3	2	2	4	4	4	3	1	4	4	1	1	1
121106	1	23	2	2	4	3	5	4	4	3	2	2	2	3	4	5	2	2	2	4	4	3	3	4	4	4	4	4	4	4	3	3	3	5	5	3	4	1	1	3	4	4	4	1	4	4	2	1	1
937212	2	23	1	2	4	4	4	3	4	3	2	4	2	5	3	4	4	5	3	4	3	2	1	3	2	5	4	4	2	4	3	5	5	3	2	4	4	1	2	3	4	3	3	1	4	3	2	2	1
	1	23	2	2	4	4	4	4	2	4	4	3	2	3	4	3	2	3	3	3	3	3	3	3	3	4	4	3	3	3	2	2	2	2	2	3	3	2	3	3	3	3	3	3	2	3	2	3	2
177372	2	23	2	2	4	5	5	5	4	4	4	3	3	3	4	4	3	4	4	3	2	2	2	4	4	4	4	4	4	3	2	2	3	2	4	4	4	1	3	3	3	3	3	1	4	4	2	2	1
753802	2	23	2	2	3	3	4	2	5	4	4	4	3	3	4	2	5	4	4	3	4	3	3	5	3	3	4	3	3	3	3	4	4	3	3	3	3	2	2	2	3	3	4	2	3	3	2	4	2
29568	1	23	2	2	4	4	4	4	3	3	3	5	5	3	3	4	3	3	4	4	4	3	3	5	4	4	4	4	4	3	3	4	4	5	3	5	5	4	4	4	4	4	4	1	4	4	4	1	1
80767	1	23	2	2	4	4	4	4	4	4	4	3	4	3	4	4	3	3	2	2	4	3	4	4	4	4	4	4	4	4	4	4	4	3	3	3	3	2	2	2	2	2	2	2	2	2	2	2	2
874196	1	23	2	1	4	5	5	5	4	5	5	1	1	5	5	4	5	5	4	4	5	5	4	5	4	5	5	5	5	5	5	5	5	5	5	5	5	1	1	4	4	4	4	1	4	4	1	1	1
111782	1	23	2	2	3	2	4	3	2	3	3	4	4	5	5	4	3	3	3	3	4	3	3	2	3	4	4	3	4	3	3	3	3	4	4	4	4	2	2	2	4	3	2	2	3	3	2	1	1
527066	1	23	2	2	4	4	4	3	5	5	5	5	3	2	5	5	3	2	4	5	5	4	4	3	3	5	5	5	2	5	5	2	4	3	3	3	4	2	3	3	4	4	4	1	3	4	2	1	1
590610	2	23	2	2	4	4	5	3	4	5	5	4	4	4	5	4	5	5	4	5	5	5	5	4	4	5	5	5	5	4	4	1	2	5	5	5	5	3	3	4	4	3	3	1	4	4	1	2	1
970497	2	22	2	2	1	1	1	1	1	2	2	3	3	1	1	2	2	1	1	1	1	3	1	2	1	3	3	3	3	3	3	3	3	3	3	3	3	2	4	4	4	4	4	1	4	4	1	1	1
672878	2	22	2	2	4	4	5	4	2	4	3	2	2	3	3	4	3	3	3	4	4	2	3	3	3	4	5	2	2	2	2	4	2	2	2	2	4	3	3	2	4	3	2	2	2	3	2	2	1
232170	2	22	2	2	3	5	4	3	5	4	2	4	3	3	2	2	3	3	2	4	3	2	4	3	3	4	4	3	1	3	2	3	3	4	4	4	3	2	4	3	3	3	3	2	2	2	4	3	2
141216	1	22	2	2	4	4	3	2	5	3	4	5	4	2	3	5	2	3	3	4	2	3	3	3	2	4	5	3	3	2	2	3	3	3	4	4	3	3	3	2	3	3	3	2	2	2	2	2	2
739479	1	22	2	2	4	4	4	3	4	4	4	3	3	3	4	5	3	3	4	4	3	3	4	3	4	4	4	4	4	3	3	3	3	3	3	4	3	2	3	2	2	2	2	2	3	3	2	2	2
428615	2	22	2	2	4	4	5	4	3	2	5	2	4	4	4	5	2	2	3	4	4	3	3	2	3	4	4	3	2	5	4	4	3	5	5	5	5	1	2	3	4	4	3	1	3	3	2	1	1
23582984	1	22	2	1	4	4	5	4	3	4	5	4	4	3	4	4	3	5	2	3	4	4	3	3	2	5	5	4	2	4	3	5	2	4	4	3	4	1	2	3	3	3	3	2	4	4	2	1	1
816506	1	22	2	2	5	5	5	5	5	5	5	3	3	4	5	4	3	5	3	3	4	4	5	5	5	5	5	5	5	5	5	5	5	5	5	5	5	1	1	4	4	4	4	1	4	4	1	1	1
87571	2	22	2	2	3	3	4	2	4	5	5	3	3	5	5	2	3	4	3	3	5	2	3	4	3	5	5	5	5	4	5	2	3	5	5	5	5	1	2	1	3	2	1	2	4	3	1	4	2
6902	2	21	2	2	3	3	3	4	4	5	3	5	4	3	4	5	5	5	4	4	1	1	2	3	2	4	3	3	3	3	5	4	4	4	3	2	3	3	2	2	3	2	1	2	2	2	3	3	2
114260	1	20	2	2	4	5	5	4	2	5	3	3	3	2	4	4	3	2	2	3	4	3	4	3	3	4	5	3	3	3	3	4	2	2	2	2	2	3	3	3	3	3	3	2	2	2	2	2	2
644516	1	20	2	2	5	5	5	5	5	5	5	5	5	5	5	5	5	5	5	5	5	5	5	5	5	4	4	4	4	3	3	3	3	4	4	4	4	2	2	3	3	3	3	1	3	3	2	1	1
960115	2	18	2	2	4	4	4	3	3	3	3	4	4	4	4	3	3	3	3	4	4	4	3	3	3	3	3	3	3	3	3	3	3	3	3	3	3	2	3	2	3	2	3	2	3	2	3	2	3
